# Supplementary material for: Transcoronary electrophysiological parameters in patients undergoing elective and acute coronary intervention
Source: PLoS One. 2023 Feb 6;18(2):e0281374. doi: 10.1371/journal.pone.0281374 (PMC9901776; doi:10.1371/journal.pone.0281374)
Supplement: S1 Raw data — (XLSX) [file pone.0281374.s001.xlsx]

## Sheet: Basline Charac elec
Total number of patients recruited	40
	how data needs displaying
Age	mean+/-SD	61.29 +/- 7.77
Sex	%male	0.85
Hypertension	n(%)	19 (47)
Diabetes	n(%)	13 (32)
Previous MI	n(%)	33 (82)
Previous PCI	n(%)	26 (65)
creatinine	mean+/-SD	85 (25)
ejection fraction	mean+/-SD			LV Function n (%)
af	n(%)	0		Good	18 (45)
beta blocker	n(%)	34 (85)		Mild	8 (20)
calcium channel antagonist	n(%)	13 (32)		Moderate	10 (25)
statin	n(%)	38 (95)		Severe	4 (10)
ACE -	n(%)	32 (80)
findings on angiography
left main disease	n (%)	3 (7)
single vessel	n (%)	19 (47)
double vessel	n (%)	13 (32)
triple vessel	n (%)	1 (0.02)
Completely normal MRI	n (%)	13 (32)
Equimpment used for TCP
Sion blue	n(%)	40 (100)
any other wires	n(%)	0
over the wire balloon	n(%)	16 (40)
microcatheter	n(%)	24 (60)
Number and % of patients PCI performed	n(%)	31 (77)
total procedure duration (minutes)	mean +/-SD and median (interquartile range)	106 +/- 47 and 95 (57)
total TCP time (minutes)	mean +/-SD and median (interquartile range)	20 +/- 8.69 and 18 (8)
total flouro time (minutes)	mean +/-SD and median (interquartile range)	30 +/- 17 and 25 (18.2)
total flouro dose (indicate units cGycm2)	mean +/-SD and median (interquartile range)	8595 +/- 4954 and 1274 (1739)
flouro time for TCP (minutes)	mean +/-SD and median (interquartile range)	7.9 +/- 4.03 and 7.12 (4.88)
flouro dose for TCP (indicate units cGycm2)	mean +/-SD and median (interquartile range)	1850 +/- 1586 and 95 (57)
Procedural complications	list as a table	None
Height	mean +/- SD	172.45 +/- 8.10
Weight	mean +/- SD	89.65 +/-14.85
HR	mean +/- SD	71.36 +/- 12.45
Systolic BP	mean +/- SD	134.21 +/- 19.38
Diastolic BP	mean +/- SD	81.02 +/- 8.19
Patient wherein 3 vessel paced	n (%)	30 (75)
Patient wherein 2 vessel paced	n (%)	9 (22)
Patient wherein 1 vessel paced	n (%)	1 (0.02)

## Sheet: Baseline Acute
Total number of patients recruited	25
	how data needs displaying
Age	mean+/-SD	63 (12)
Sex	%male	0.85
Hypertension	n(%)	2 (8)
Diabetes	n(%)	5 (20)
Previous MI	n(%)	10 (40)
Previous PCI	n(%)	8 (32)
creatinine	mean+/-SD	75.76 +/- 17.31	LV function n (%)
ejection fraction	mean+/-SD		Good	15 (60)
af	n(%)	3 (12)	Mild	3 (12)
beta blocker	n(%)	25 (100)	Moderate	5 (20)
calcium channel antagonist	n(%)	5 (20)	Severe	2 (8)
ACE -	n (%)	24 (96)
statin	n(%)	23 (92)
Troponin	mean+/- SD and median (interquartile range)	6042.65 +/- 9379.36 and 860 (4485)
findings on angiography
left main disease	n (%)	4 (16)
single vessel	n (%)	7 (28)
double vessel	n (%)	16 (64)
triple vessel	n (%)	2 (8)
Completely normal MRI	n (%)
Equimpment used for TCP
Sion blue	n(%)	25 (100)
any other wires	n(%)	0 (0)
over the wire balloon	n(%)	20 (80)
microcatheter	n(%)	5 (20)
Number and % of patients PCI performed	n(%)	21 (84)
total procedure duration (minutes)	mean +/-SD and median (interquartile range)	79.83 +/- 22.77 and 75 (27.25)
total TCP time (minutes)	mean +/-SD and median (interquartile range)	24.75 +/- 9.9 and 21 (13.25)
total flouro time (minutes)	mean +/-SD and median (interquartile range)	21.52 +/- 9.91 and 2.42 (12.56)
total flouro dose (indicate units)	mean +/-SD and median (interquartile range)	7375.39 +/- 4308 and 7516 (6064.5)
flouro time for TCP (minutes)	mean +/-SD and median (interquartile range)	8.4 +/- 5.06 and 6.87 (6.48)
flouro dose for TCP (indicate units)	mean +/-SD and median (interquartile range)	2000.6 +/- 1793.5 and 1451 (1672)
Procedural complications	list as a table	None
Height	mean +/- SD	164.72 +/- 29.74
Weight	mean +/- SD	90.84 +/- 26.11
HR	mean +/- SD	72 +/- 9.07
Systolic BP	mean +/- SD	123.24 +/- 18.52
Diastolic BP	mean +/- SD	76.92 +/- 12.61
Patient wherein 3 vessel paced	n (%)	19 (76)
Patient wherein 2 vessel paced	n (%)	6 (24)
Patient wherein 1 vessel paced	n (%)	0 (0)

## Sheet: Flow chart acute
Total number of segments analysed (paced)	number	157
Total number of segments excluded	number	22
Total number of segments assessed (paced) (LAD)	number	69
Total number of segments assessed (paced) (Cx)	number	47
Total number of segments assessed (paced) (RCA)	number	41
Segments excluded LAD	number	5	for each arterial territory add a table for reasons fo exclusion in each territory
Segments excluded Cx	number	4
Segments excluded RCA	number	13
														Reasons for exclusion
													LAD	Non engagement	3
													Cx	Non engagement	4
													RCA	Non engagement	8
														Insulation	5
													Segments excluded on the basis of
													Engagement: >10mm of vessel not engaged with guidewire which is contrast filled on angiographic acquisition
													Insulation: >10mm of wire not insulated with OTWB or microcatheter beyond the distal radio-opaque section of the wire.

## Sheet: Flow chart elective
Total number of segments analysed (paced)	number	212
Total number of segments excluded	number	14
Total number of segments assessed (paced) (LAD)	number	89
Total number of segments assessed (paced) (Cx)	number	60
Total number of segments assessed (paced) (RCA)	number	63
Segments excluded LAD	number	7	for each arterial territory add a table for reasons fo exclusion in each territory
Segments excluded Cx	number	3											Reasons for exclusion
Segments excluded RCA	number	4
												LAD	Non engagement	6
													Insulation	1
												Cx	Non engagement	1
														2
												RCA	Non engagement	3
													Insulation	1
												Segments excluded on the basis of
												Engagement: >10mm of vessel not engaged with guidewire which is contrast filled on angiographic acquisition
												Insulation: >10mm of wire not insulated with OTWB or microcatheter beyond the distal radio-opaque section of the wire.

## Sheet: Elective data
Data for non excluded segments
Patient number	Arterial territory*	Branches	Sensitivity	Impedance	Threshold	MRI findings				Arterial territory is labelled as LAD, Cx or RCA			Cx	60
1	Cx	OM1	3.7	280	10	0							LAD	89
	LAD	Diagonal 1	3.8	248	5	0							RCA	63
	Cx	OM1	3.2	235	5	0							Total	212
4	Cx	Cx	12.8	372	4.5	0				MRI findings- according to classification 1-4
	LAD	LAD	10	1260	5.5	0				insert a table of viability definitions
	RCA	PDA	4.3	532	3.8	4
	RCA	PLV	3.7	620	1.1	4
14	Cx	OM1 Br	3.7	354	2.1	0				MRI scar quantification based on LGE
	Cx	OM1	5.3	326	3.3	0			0	Normal
	LAD	LAD	4.1	330	2.1	0			1	1-25%
	LAD	Diagonal 4	7.5	399	2.1	0			2	25-50%
	LAD	Diagonal 1	14	373	2	0			3	50-75%
	RCA	PLV	2.3	374	3.5	0			4	75%-100%
	RCA	PDA	3.5	407	2	0
15	Cx	Marginal	13.7	625	0.5	0
	Cx	OM	8.8	360	3.4	0
	LAD	Diagonal	10.7	489	1.9	0
16	RCA	PLV	4.4	318	4.1	0
	Cx	OM2	2.6	294	2	0				5000 ohms and 20V no capture
	Cx	OM1	6.7	289	1.2	0
	LAD	Diagonal 1	10.5	330	2	0
	LAD	LAD	4.5	320	1.9	0
17	RCA	PLV	5.4	422	2.6	0
	RCA	PLV2	5.3	448	1.3	0
	RCA	PLV3	6.2	444	1.9	0
	RCA	PDA	3	470	9	2
	RCA	PDA Br	9.5	745	6.5	2
	Cx	OM2	4	639	3.9	0
18	RCA	RCA	18.6	545	1.6	0
	Cx	Cx	4.2	5000	20	0
	Cx	OM	9.8	469	1.2	1
	LAD	Diagonal	6.2	216	4.5	0
19	RCA	PDA	5.9	288	1.7	0
	LAD	Septal 3	4	340	1.6	0
	LAD	Septal 4	8.1	389	0.8	0
	LAD	LAD	3.9	311	2	0
	LAD	Diagonal 3	11.6	379	1.1	0
	LAD	Diagonal 1	7.1	313	5	0
	LAD	Intermedius	1.6	323	1	0
20	LAD	LAD	8.2	516	1.6	0
	LAD	Diagonal 2	24.7	377	0.6	0
	LAD	Diagonal 1	15.7	385	1.5	0
	Cx	Cx	6.6	290	1.4	0
	Cx	OM2	19.7	381	0.8	0
	Cx	Marginal	3.1	470	1.7	0
	RCA	PDA	17.3	545	0.6	0
	RCA	PLV	3.9	1124	3.3	0
22	LAD	Diagonal	6.1	657	7	0
	LAD	LAD	16.1	507	1.4	0
	Cx	OM2	10.7	560	4.5	0
	Cx	OM1	7.8	411	3.5	0
	RCA	PDA	6.5	360	3	3
	RCA	PLV	4.6	462	3.8	0
23	LAD	LAD	8.4	431	1.3	3
	LAD	Septal	4.6	351	1.6	2
	Cx	Cx	3.2	371	5	1
	Cx	OM1	9.6	288	3.3	1
	RCA	PDA	5.9	438	6	1
	RCA	PLV	1.2	245	1.8	0
26	LAD	LAD	11	457	2.9	0
	LAD	Diagonal	15	455	3.6	0
	LAD	Diagonal 2	16.9	312	1.5	0
	Cx	OM2	4.9	817	3	0
	Cx	OM3	12.4	542	2.4	0
	Cx	OM1	15.4	291	3.3	0
	Cx	Intermedius	14.8	395	1.4	0
	RCA	PDA	3	340	4.5	0
	RCA	PLV	3.4	358	3.9	0
30	RCA	PDA	4.7	327	9	2
	Cx	OM3	15.9	311	3.4	0
	Cx	OM2	10.9	313	10	0
	Cx	OM1	10	340	7	0
	LAD	LAD	4.9	379	3.3	4
	LAD	Diagonal 2	9.9	421	10	0
	LAD	Septal	4.7	360	2.1	0
32	LAD	LAD	8.3	342	2.7	0
	LAD	Diagonal 2	17.3	347	1	1
	LAD	Intermedius	5.6	201	4.5	0
	RCA	PLV	1.4	409	9	4
	RCA	PDA	12.7	393	0.6	4
42	Cx	OM2	6.1	916	3.9	0
	Cx	OM1	8.5	610	1.9	0
	LAD	Intermedius	3.7	4000	2	0
	LAD	LAD	5.6	324	7.5	0
	RCA	PDA	9	890	0.8	0
47	LAD	LAD	5.2	514	20	0
	LAD	Diagonal	6.7	400	5	0
	Cx	OM	12.4	506	1.6	0
	RCA	PDA	5.1	330	7.5	4
50	LAD	LAD	6.3	337	4.5	4
	LAD	Septal	8.3	310	1.5	4
	LAD	Intermedius	17	295	1.2	0
	RCA	PLV	11	300	2	0
	RCA	PDA	5.6	276	2	0
51	LAD	LAD	11.6	433	2.3	0
	LAD	Diagonal	9.3	548	1.8	0
	RCA	PDA	5.8	329	5.5	0
	RCA	PLV	3.9	329	4.5	4
52	RCA	PDA	4.6	307	1.6	2
	LAD	LAD	7.8	279	2.1	2
	Cx	Cx	12.4	281	3.1	0
53	LAD	LAD	9.8	551	7	0
	LAD	Diagonal	17.7	549	8	0
	RCA	PLV	11.1	299	4.5	0
55	RCA	PLV	8.1	392	5	0
	RCA	PDA	4.1	417	9	2
	LAD	LAD	4.7	440	7	0
	LAD	Septal	6	262	2.4	0
	Cx	OM	2.1	331	6.5	0
56	LAD	LAD	5.2	418	7.5	1
	LAD	Septal	6.2	379	3.8	1
	LAD	Septal 2	5.2	382	4	1
	Cx	OM1	4	277	10	1
	Cx	OM2	4.3	336	10	1
	Cx	OM Br	8.6	365	10	1
	RCA	PDA	5.9	402	7	1
	RCA	PLV	1.5	346	9	1
58	RCA	RCA	4.3	300	8	0
	LAD	LAD	14.2	524	3	0
	Cx	OM	14.8	358	8	0
59	LAD	LAD	4.9	360	6.5	3
	LAD	Septal	15.6	390	3.3	0
	LAD	Diagonal	8.8	375	2	0
	LAD	Septal 2	7.3	344	2.2	0
60	RCA	PDA	6.9	404	3.4	3
	RCA	PLV	9.9	5000	20	0
	Cx	Cx	2.1	286	1.2	3
	LAD	LAD	6.4	305	20	0
	LAD	LAD	7.1	330	20	0
62	RCA	PDA	6.1	242	6	1
	RCA	PLV	4.5	261	4	1
	LAD	LAD	5.1	275	4.5	0
	LAD	Septal	13.4	280	1.8	0
	LAD	Diagonal	4	200	7.5	0
	Cx	AV Cx	2.4	5000	20	1
	Cx	AV Cx	2.1	5000	20	1
	Cx	Cx	4.3	244	3	1
63	RCA	PDA	5.7	466	5	1
	RCA	PLV	4.3	362	4.5	1
	LAD	LAD	4.7	411	4.5	0
	LAD	Diagonal	2.4	329	6	0
	Cx	OM	3.8	356	5	0
64	Cx	Cx	15.8	321	5	0
	LAD	LAD	0.2	215	7	3
	RCA	PDA	4	336	8	0
65	RCA	RCA	2	265	7.5	0
	LAD	LAD	5.1	404	6	2
66	Cx	PDA	2.9	277	7	0
	LAD	LAD	17.3	315	2	1
	LAD	Diagonal	10.8	341	1.8	0
67	RCA	PLV	3.1	453	4	1
	RCA	PDA	8.4	433	1.9	0
	Cx	AV Cx	4.1	415	4.5	0
	Cx	OM	11.4	397	7	0
	LAD	LAD	5.8	456	7	1
	LAD	Septal	12.8	443	7.5	0
70	RCA	PDA	2	275	10	1
	RCA	PLV	3.9	328	9	1
	LAD	Diagonal	5.8	381	5	0
	LAD	Diagonal 2	7.7	434	2.9	0
	LAD	LAD	9.6	487	20	0
	LAD	LAD	11.5	540	20	0
	Cx	AV Cx	13.4	593	1.3	0
	Cx	Marginal	15.3	646	1.9	0
	LAD	Septal	6.3	342	1.7	0
71	LAD	LAD	15	307	2.2	3
	LAD	Diagonal 3	16.3	406	2.3	0
	LAD	Diagonal 2	17.1	427	2.4	0
	Cx	Cx	8.3	288	3.1	0
	RCA	RCA	3.5	292	3.2	0
72	LAD	LAD	6.8	632	8	0
	LAD	D2	14.4	419	7.5	0
	LAD	D1	4.4	351	4	0
	LAD	Septal	3.7	448	1.9	0
	Cx	OM1	13.8	267	6.5	2
	Cx	OM2	5.4	286	4.5	2
	RCA	Distal RCA	2.9	351	9	0
73	RCA	PDA	2.9	262	5	1
	Cx	OM	10.1	379	4.5	0
	Cx	AV Cx	9.9	347	5.5	0
	LAD	LAD	8.6	259	5.5	0
74	RCA	PDA	4.9	393	10	0
	Cx	OM	7.6	430	6	0
	LAD	LAD	3.9	393	10	1
75	RCA	PDA	3.6	295	8	1
	RCA	PLV	2	275	7.5	1
	Cx	Cx	6.7	221	5	0
	LAD	LAD	9.7	279	2	0
	LAD	D2	5.2	308	5	0
	LAD	Septal	3.5	3125	4.5	0
76	RCA	PDA	3.7	264	20	3
	RCA	PLV	2.8	261	20	2
	RCA	PLV	2.8	293	20	2
	Cx	OM1	14	411	3.4	0
	Cx	OM2	8.7	307	10	0
77	Cx	OM	6	332	6	0
	LAD	LAD	7	384	7.5	0
	LAD	Septal	3.9	355	1.8	0
	RCA	PDA	3.8	328	4.5	0
	RCA	PLV	3.3	361	3.8	0
78	LAD	Dx	4.2	391	6	0
	LAD	LAD	2.9	404	5.5	0
	Cx	OM1	2	5000	20	0
	Cx		2.6	5000	20	0
	RCA	PLV	2.6	5000	20	0
	RCA	PDA	2.9	5000	20	0
	RCA	PDA	2.9	5000	20	0
80	LAD	LAD	12.4	305	5.5	0
	LAD	Diagonal	7	294	7.5	0
	Cx	OM	3.9	321	6	0
	Cx	Cx	4.1	318	8	0
	RCA	PDA	4	329	9	0

## Sheet: Acute data
Data for non excluded segments
Patient number	Arterial territory*	Sub-branches	Sensitivity	Impedance	Threshold	MRI findings				Arterial territory is labelled as LAD, Cx or RCA		Cx	47
2	Cx	Cx	4.1	320	3.8	0						LAD	69
	LAD	LAD	4.5	485	5	0						RCA	41
	LAD	Septal	12	740	0.6	0						Total	157
3	LAD	LAD	4	515	5	3				MRI findings- according to classification 1-4
	LAD	Intermedius	22.7	454	1.9	0				insert a table of viability definitions
	Cx	Cx	15.7	527	1.6	0
	Cx	OM1	7.9	638	2.5	0
7	LAD	LAD	8.2	300	9	0				MRI scar quantification based on LGE
	LAD	Diagonal	1.8	327	2.9	0			0	Normal
	RCA	Marginal	3.7	280	6	1			1	1-25%
	RCA	RCA	3.2	318	1.4	3			2	25-50%
8	RCA	PDA	4	557	3.6	0			3	50-75%
	LAD	LAD	8.5	313	1.9	0			4	75%-100%
	LAD	Diagonal	6.5	377	5	0
	Cx	OM2	9.5	909	2.5	0
	Cx	OM1	5.3	422	1.4	0
21	LAD	LAD	7.1	630	2.1	1
	LAD	Intermedius	17.9	532	1.1	0
	RCA	PLV	2	212	2.5	0
24	LAD	LAD	5.6	254	1	1
	LAD	Septal 2	6.5	304	0.9	1
	LAD	Septal 1	3.3	203	6	1
	LAD	Subdiagonal	16.9	339	0.8	1
	LAD	Diagonal 1	12.2	418	1.9	0
	Cx	OM1	9.3	246	1	1
	Cx	Cx	7.1	360	4.5	1
	RCA	PDA	4.3	297	2.9	0
25	LAD	LAD	13.4	687	3.2	0
	LAD	Diagonal 1	14.6	453	2.2	0
	Cx	OM1	15.4	534	1.3	0
	Cx	Cx	10.3	505	2.4	0
	RCA	PLV	14.8	493	2.4	0
	RCA	PDA	4.9	370	1.6	0
27	Cx	Cx	4.3	353	2	0
	Cx	OM2	8.6	308	5	0
	Cx	OM1	5.2	309	3.9	0
	LAD	LAD	13.5	355	2.2	0
	LAD	Diagonal 3	24.8	315	1.3	0
	LAD	Septal	3.2	299	3.9	0
	RCA	PLV	2.6	282	3.8	3
	RCA	PDA	4.6	290	5.5	3
28	RCA	PDA	6.9	252	2	0
	RCA	PLV	2.3	250	2.2	0
	Cx	OM3	10.4	290	6.5	0
	Cx	OM2	4.2	317	6	0
	Cx	OM1	4.2	366	4.5	0
	LAD	Septal	7.5	270	1.8	0
	LAD	Diagonal 3	13.5	368	1.8	0
	LAD	LAD	17	272	4.5	0
29	LAD	LAD	2.8	421	7.5	0
	LAD	Septal	9.6	520	2.7	0
	LAD	Diagonal	7.7	420	10	0
	Cx	Cx	7	370	2.7	0
	RCA	PDA	4.8	420	4.5	0
	RCA	PLV	5.1	387	5	0
34	Cx	OM1	16.2	741	1.7	0
	Cx	OM2	8.8	4000	10	0
	LAD	Intermedius	15.6	609	0.9	0
	LAD	Septal 1	14.1	652	0.8	0
	LAD	LAD	8.1	4000	8	0
	LAD	Diagonal	13.3	816	0.9	0
	RCA	PDA	5.7	4000	2.1	0
	RCA	LV br	2.8	623	2	0
35	LAD	LAD	8.8	455	1.3	0
	LAD	Septal	1.8	218	2.9	0
	Cx	OM1	0.7	5000	20	0
	Cx	OM2	3.5	3731	2.2	0
	RCA	PDA	6.5	390	2.2	0
36	RCA	PDA	8.3	542	3.4	0
	LAD	Septal	10.6	546	4.5	0
	LAD	Diagonal 1	4.8	511	2	0
	LAD	LAD	20.4	554	6	0
	Cx	OM1	7.8	407	4	0
	Cx	Cx	3.9	525	3.1	0
	Cx	OM2	12.3	628	8	0
37	Cx	OM	4.4	423	5.5	0
	Cx	Cx	1	360	5	0
	LAD	Diagonal	10.1	419	3.2	0
	LAD	Septal	6.9	551	1.3	0
	LAD	LAD	15	406	5.5	0
38	RCA	PDA	3.5	492	3	3
	LAD	LAD	10.2	487	1.8	1
	LAD	Diagonal	11.7	415	4.5	1
	Cx	Cx	3.8	355	3.8	0
	Cx	Cx Br	4	266	10	0
	Cx	Intermedius	15.3	714	0.6	0
	Cx	Intermedius br	16.4	469	1	0
39	LAD	Diagonal	8.1	903	5	0
	LAD	LAD	1.5	309	5.5	0
	Cx	OM1	6.5	402	2	0
	Cx	OM2	20.4	833	0.5	0
	RCA	PLV	9	305	1.8	0
	RCA	RCA	5.6	381	1	0
40	LAD	LAD	9.3	517	3.1	0
	LAD	Diagonal 1	18.4	418	2.3	0
	Cx	Cx	12.5	394	3.6	0
	RCA	PLV	20.3	767	7	1
	RCA	PDA	11.7	347	2.7	2
41	LAD	LAD	15.8	497	2.4	0
	LAD	Diagonal 4	3.5	473	0.8	0
	LAD	Diagonal 1	11.2	437	5	0
	RCA	PDA	4.9	421	6.5	0
	RCA	PLV	8.2	533	2.1	0
43	Cx	OM1	11.4	233	2	0
	Cx	OM2	7.6	220	1.4	0
	Cx	OM3	3.2	232	2.9	0
	LAD	Septal	6.5	228	0.7	0
	LAD	Diagonal	9.5	219	2.1	0
	LAD	LAD	13.2	274	1.6	4
	RCA	PLV	3.6	222	3.6	2
	RCA	PLV Br	4.6	209	3	2
	RCA	PDA	4.2	282	1.1	2
44	LAD	LAD	8.4	297	3.6	0
	LAD	Diagonal 1	6.5	283	4	0
	LAD	Septal	6.1	291	7.5	0
	LAD	Diagonal 2	6.3	274	3.9	0
	Cx	Cx	3.6	233	10	3
	Cx	Cx Br	4.9	253	5	3
	RCA	PLV	6.1	255	10	0
	RCA	PDA	3.6	290	2.7	0
45	LAD	Diagonal	13	349	2.9	0
	LAD	Septal	5.7	330	4	0
	LAD	LAD	11.3	408	9	0
	Cx	Cx	2.7	258	2.3	3
	Cx	OM	3	376	3.3	3
	RCA	PLV	3.8	282	4	0
	RCA	PDA	5.7	289	5	0
49	RCA	PDA	2.8	427	3	0
	RCA	PLV	2.5	341	8	0
	Cx	OM2	11.7	410	1	0
	Cx	OM1	11.8	434	1	0
	LAD	LAD	4.5	500	7	0
	LAD	Diagonal	10.1	391	1.4	0
	LAD	Septal	16.8	346	2.1	0
57	LAD	LAD	5.3	498	1.2	0
	Cx	Cx	7.3	730	6	0
	Cx	OM	19.4	556	1.5	0
	LAD	Septal	5.6	5000	20	0
	LAD	Septal	3.2	4000	7	0
	LAD	Diagonal 1	2.9	4000	8	0
	RCA	RV br	1.3	1092	20	0
	RCA	PLV	9.8	3650	3.6	0
	RCA	PDA	6.8	4000	3	2
61	RCA	PDA	3
61	RCA	PDA	3.8	5000	20	0
	RCA	PDA	2.2	5000	20	0
	RCA	PDA	4.6	5000	20	0
	RCA	PDA	5.2	320	3.7	0
	RCA	PLV	2.4	293	5.5	0
	Cx	AV	5	5000	20	0
	Cx	Cx	2	5000	20	0
	LAD	LAD	2.4	380	5	4
	LAD	Diagonal 1	10.3	388	1.8	0
	LAD	Diagonal 2	9.5	390	6	0
68	LAD	LAD	10.9	345	1.2	2
	LAD	Diagonal	7.9	353	4	0
	Cx	OM2	3.4	349	6	0
	Cx	L PLV	8.7	324	3.1	0

## Sheet: art terr
	Elective	Left anterior descending artery territory
		MRI findings	n	Q1	Median	Q3	p
	Sensitivity	0	72	4.8	7.4	11.575
	(mV)	1	7	5.2	5.8	17.3
		2	3	4.6	5.1	7.8
		3	4	1.38	6.65	13.35
		4	3	4.9	6.3	8.3	0.172
	Impedance	0	72	320.8	380	446.8
	(Ohms)	1	7	347	382	418
		2	3	279	351	404
		3	4	238	333.5	413.3
		4	3	310	337	379	0.766
	Threshold	0	72	1.925	3.15	6
	(V)	1	7	2	4	7.5
		2	3	1.6	2.1	6
		3	4	1.53	4.35	6.88
		4	3	1.5	3.3	4.5	0.947
	Elective	Circumflex artery territory
		MRI findings	n	Q1	Median	Q3
	Sensitivity	0	48	4.025	8.05	12.4
	(mV)	1	9	2.8	4.3	9.1
		2	2	*	9.6	*
		3	1	*	2.1	*	0.071
	Impedance	0	48	312	359	533
	(Ohms)	1	9	283	365	2735
		2	2	*	276.5	*
		3	1	*	286	*	0.522
	Threshold	0	48	2.175	4.2	6.375
	(V)	1	9	3.15	10	15
		2	2	*	5.5	*
		3	1	*	1.2	*	0.134
	Elective	Right coronary artery territory
		MRI findings	n	Q1	Median	Q3
	Sensitivity	0	34	3.225	4.35	6.675
	(mV)	1	13	2.45	3.9	5.8
		2	7	2.8	4.1	4.7
		3	3	3.7	6.5	6.9
		4	6	3.13	4.1	7	0.573
	Impedance	0	34	314	368	483
	(Ohms)	1	13	268.5	328	420
		2	7	293	327	470
		3	3	264	360	404
		4	6	329.8	401	554	0.33
	Threshold	0	34	1.975	3.85	8
	(V)	1	13	4.75	6	8.5
		2	7	6.5	9	20
		3	3	3	3.4	20
		4	6	0.98	4.15	7.88	0.102
	Acute	Left anterior descending artery territory
		MRI findings	n	Q1	Median	Q3
	Sensitivity	0	58	6	9.05	13.425
	(mV)	1	7	5.6	7.1	11.7
		2	1	*	10.9	*
		3	1	*	4	*
		4	2	*	7.8	*	0.711
	Impedance	0	58	324	419	523
	(Ohms)	1	7	254	339	487
		2	1	*	345	*
		3	1	*	515	*
		4	2	*	327	*	0.694
	Threshold	0	58	1.8	3	5.125
	(V)	1	7	0.9	1.8	4.5
		2	1	*	1.2	*
		3	1	*	5	*
		4	2	*	3.3	*	0.4
	Acute	Circumflex artery territory
		MRI findings	n	Q1	Median	Q3
	Sensitivity	0	41	4.15	7.6	11.75
	(mV)	1	2	*	8.2	*
		3	4	2.775	3.3	4.575	0.202
	Impedance	0	41	337	422	676
	(Ohms)	1	2	*	303	*
		3	4	238	255.5	346.5	0.17
	Threshold	0	41	1.65	3.1	5.75
	(V)	1	2	*	2.75	*
		3	4	2.55	4.15	8.75	0.61
	Acute	Right coronary artery territory
		MRI findings	n	Q1	Median	Q3
	Sensitivity	0	30	2.8	4.85	6.2
	(mV)	1	2	*	12	*
		2	5	3.9	4.6	9.25
		3	4	2.75	3.35	4.325	0.213
	Impedance	0	30	292	389	574
	(Ohms)	1	2	*	524	*
		2	5	216	282	2174
		3	4	284	304	448.5	0.768
	Threshold	0	30	2.18	3.5	5.75
	(V)	1	2	*	6.5	*
		2	5	1.9	3	3.3
		3	4	1.8	3.4	5.075	0.394

## Sheet: Infarct score zero
	Elective
		Art territory	n	Q1	Median	Q3	p
	Sensitivity	LAD	72	4.8	7.4	11.575
	(mV)	Cx	48	4.025	8.05	12.4
		RCA	34	3.225	4.35	6.675	0.001
	Impedance	LAD	72	320.8	380	446.8
	(Ohms)	Cx	48	312	359	533
		RCA	34	314	368	483	0.186
	Threshold	LAD	72	1.925	3.15	6
	(V)	Cx	48	2.175	4.2	6.375
		RCA	34	1.975	3.85	8	0.667
	(LAD, left anterior descending artery; Cx, circumflex; RCA, right coronary artery)
	Acute
		Art Territory	n	Q1	Median	Q3	p
	Sensitivity	LAD	58	6	9.05	13.425
	(mV)	Cx	41	4.15	7.6	11.75
		RCA	30	2.8	4.85	6.2	<0.001
	Impedance	LAD	58	324	419	523
	(Ohms)	Cx	41	337	422	676
		RCA	30	292	389	574	0.535
	Threshold	LAD	58	1.8	3	5.125
	(V)	Cx	41	1.65	3.1	5.75
		RCA	30	2.18	3.5	5.75	0.258
	(LAD, left anterior descending artery; Cx, circumflex; RCA, right coronary artery)

## Sheet: baseline
		Elective	Acute
		(n=40)	(n=25)
	Age (years)	61(8)	63(12)
	Male n(%)	34(85)	21(85)
	Hypertension n(%)	19 (47)	2 (8)			Equipment used for TCP
	Diabetes n(%)	13 (32)	5 (20)			Sion blue	40 (100)	25 (100)
	Previous MI n(%)	33 (82)	10 (40)			any other wires	0	0 (0)
	Previous PCI n(%)	26 (65)	8 (32)			over the wire balloon	16 (40)	20 (80)
	creatinine mmol/l	85 (25)	76(17)			microcatheter	24 (60)	5 (20)
	LV function n(good:mild:moderate:severe)	18:8:10:4	15:3:5:2
	Atrial fibrillation n(%)	0(0)	3 (12)
	beta blocker n(%)	34 (85)	25 (100)
	calcium channel antagonist n(%)	13 (32)	5 (20)
	ACE inihbitor (n%)	32(80)	24 (96)
	Statin n(%)	38(95)	23 (92)
	Troponin IU/l		6042(9379)
	Findings on angiography
	Left main disease n(%)	3 (7)	4 (16)
	Single vessel n(%)	19 (47)	7 (28)
	Double vessel n(%)	13 (32)	16 (64)
	Triple vessel n(%)	1 (0.02)	2 (8)
	PCI performed n(%)	31(77)	21(84)
	Total procedure duration (minutes)	106(47)	80(27)
	Total TCP time (minutes)	20(9)	24(9)
	Total flouroscopy time (minutes)	30(17)	22(10)
	Total flouroscopy dose dose (cGycm2)	8595(4954)	7375(4308)
	Flouroscopy time for TCP (minutes)	8(4)	8(5)
	Flouroscopy dose for TCP (cGycm2)	1850(1586)	2000(1793)
	Procedural complications	None	None
	Height	172.45 +/- 8.10	164.72 +/- 29.74
	Weight	89.65 +/-14.85	90.84 +/- 26.11
	HR	71.36 +/- 12.45	72 +/- 9.07
	Systolic BP	134.21 +/- 19.38	123.24 +/- 18.52
	Diastolic BP	81.02 +/- 8.19	76.92 +/- 12.61
	Patient wherein 3 vessel paced	30 (75)	19 (76)
	Patient wherein 2 vessel paced	9 (22)	6 (24)
	Patient wherein 1 vessel paced	1 (0.02)	0 (0)
